# Supplementary material for: Development and Validation of Species-Specific KASP and SCAR Markers for the Rapid Identification of the Endangered Orchid Calanthe aristulifera
Source: Plants (Basel). 2026 May 10;15(10):1453. doi: 10.3390/plants15101453 (PMC13211300; doi:10.3390/plants15101453)
Supplement: Supplementary file 1 [file plants-15-01453-s001.zip › Supplementary Table S1.xlsx]

## Sheet: Sheet1
Supplementary Table S1. Comprehensive sample information, DNA quantification, and genotyping results for 64 Calanthe individuals.
Sample No.	DNA Conc. (ng/µL)	Morphological ID	Floral Phenotype (Color)	Ca-KASP1	Ca-KASP2	Ca-KASP3	Ca-SCAR1	Ca-SCAR2	Combined SCAR	Genetic ID (This study)
1	69.8	C. aristulifera	Pale purple to pinkish	T	T	*	X	516/537	X:516/537	Target (Purebred)
2	43.4	C. aristulifera	Pale purple to pinkish	T	T	*	X	516/537	X:516/537	Target (Purebred)
3	40.8	C. aristulifera	Pale purple to pinkish	T	T	*	X	516/537	X:516/537	Target (Purebred)
4	41.4	C. aristulifera	Pale purple to pinkish	T	T	*	X	516	X:516	Target (Purebred)
5	75.4	C. aristulifera	Pale purple to pinkish	T	T	*	X	516/537	X:516/537	Target (Purebred)
6	38.4	C. aristulifera	Pale purple to pinkish	T	T	*	X	516	X:516	Target (Purebred)
7	77.2	C. sieboldii	Bright yellow	H	C	CAAGGAAA	O	516/537	O:516/537	Non-target (Excluded)
8	50.6	C. sieboldii	Bright yellow	H	C	CAAGGAAA	O	516/537	O:516/537	Non-target (Excluded)
9	112	C. sieboldii	Bright yellow	H	C	CAAGGAAA	O	516/537	O:516/537	Non-target (Excluded)
10	72.6	C. sieboldii	Bright yellow	H	C	CAAGGAAA	O	516/537	O:516/537	Non-target (Excluded)
11	64	C. sieboldii	Bright yellow	H	C	CAAGGAAA	O	516/537	O:516/537	Non-target (Excluded)
12	66.2	C. sieboldii	Bright yellow	H	C	CAAGGAAA	O	516/537	O:516/537	Non-target (Excluded)
13	23.4	C. × kibanakirishima	Pale yellow with reddish tint	H	H	H	O	516/537	O:516/537	Non-target (Hybrid)
14	39.8	C. × kibanakirishima	Pale yellow with reddish tint	H	H	H	O	516/537	O:516/537	Non-target (Hybrid)
15	27.8	C. × kibanakirishima	Pale yellow with reddish tint	H	H	H	O	516/537	O:516/537	Non-target (Hybrid)
16	30.8	C. × kibanakirishima	Pale yellow with reddish tint	H	H	H	O	516/537	O:516/537	Non-target (Hybrid)
17	41.2	C. × kibanakirishima	Pale yellow with reddish tint	H	H	H	O	516/537	O:516/537	Non-target (Hybrid)
18	38	C. × kibanakirishima	Pale yellow with reddish tint	H	H	H	O	516/537	O:516/537	Non-target (Hybrid)
19	53.4	C. × kibanakirishima	Pale yellow with reddish tint	H	H	H	O	516/537	O:516/537	Non-target (Hybrid)
20	37.4	C. × kibanakirishima	Pale yellow with reddish tint	H	H	H	O	516/537	O:516/537	Non-target (Hybrid)
21	32.8	C. × kibanakirishima	Pale yellow with reddish tint	H	H	H	O	516/537	O:516/537	Non-target (Hybrid)
22	50.4	C. sieboldii	Bright yellow	C	C	CAAGGAAA	O	537	O:537	Non-target (C. sieboldii)
23	31.2	C. sieboldii	Bright yellow	C	C	CAAGGAAA	O	537	O:537	Non-target (C. sieboldii)
24	39.2	C. sieboldii	Bright yellow	C	C	CAAGGAAA	O	537	O:537	Non-target (C. sieboldii)
25	45.4	C. aristulifera	Pale purple to pinkish	T	T	*	O	516	O:516	Target (Purebred)
26	30.4	C. aristulifera	Pale purple to pinkish	T	T	*	X	516	X:516	Target (Purebred)
27	40.6	C. aristulifera	Pale purple to pinkish	T	T	*	X	516	X:516	Target (Purebred)
28	39.2	C. aristulifera	Pale purple to pinkish	T	T	*	X	516	X:516	Target (Purebred)
29	22.6	C. sieboldii	Bright yellow	C	C	CAAGGAAA	O	537	O:537	Non-target (C. sieboldii)
30	35.4	C. sieboldii	Bright yellow	C	C	CAAGGAAA	O	537	O:537	Non-target (C. sieboldii)
31	28.4	C. sieboldii	Bright yellow	C	C	CAAGGAAA	O	537	O:537	Non-target (C. sieboldii)
32	58.2	C. aristulifera	Pale purple to pinkish	T	T	*	X	516	X:516	Target (Purebred)
33	84.8	C. aristulifera	Pale purple to pinkish	T	T	*	X	516	X:516	Target (Purebred)
34	45.4	C. aristulifera	Pale purple to pinkish	T	T	*	X	516	X:516	Target (Purebred)
35	85.6	C. aristulifera	Pale purple to pinkish	T	T	*	X	516	X:516	Target (Purebred)
36	53.2	C. aristulifera	Pale purple to pinkish	T	T	*	X	516	X:516	Target (Purebred)
37	49.6	C. aristulifera	Pale purple to pinkish	T	T	*	X	516	X:516	Target (Purebred)
38	34.2	C. aristulifera	Pale purple to pinkish	T	T	*	X	516	X:516	Target (Purebred)
39	44.2	C. aristulifera	Pale purple to pinkish	T	T	*	X	516/537	X:516/537	Target (Purebred)
40	45.6	C. aristulifera	Pale purple to pinkish	T	T	*	X	516	X:516	Target (Purebred)
41	38.6	C. aristulifera	Pale purple to pinkish	T	T	*	X	516/537	X:516/537	Target (Purebred)
42	33.8	C. sieboldii	Bright yellow	C	C	CAAGGAAA	O	537	O:537	Non-target (C. sieboldii)
43	25.6	C. sieboldii	Bright yellow	C	C	CAAGGAAA	O	537	O:537	Non-target (C. sieboldii)
44	101	C. × kibanakirishima	Pale yellow with reddish tint	H	H	H	O	516/537	O:516/537	Non-target (Hybrid)
45	29.8	C. × kibanakirishima	Pale yellow with reddish tint	H	H	H	O	516/537	O:516/537	Non-target (Hybrid)
46	38.4	C. × kibanakirishima	Pale yellow with reddish tint	H	H	H	O	516/537	O:516/537	Non-target (Hybrid)
47	31.6	C. aristulifera	Pale purple to pinkish	T	T	*	O	516	O:516	Target (Purebred)
48	37	C. aristulifera	Pale purple to pinkish	T	T	*	O	516/537	O:516/537	Target (Purebred)
49	63.4	C. aristulifera	Pale purple to pinkish	T	T	*	O	516	O:516	Target (Purebred)
50	42.8	C. aristulifera	Pale purple to pinkish	T	T	*	O	516	O:516	Target (Purebred)
51	41.6	C. aristulifera	Pale purple to pinkish	T	T	*	O	516	O:516	Target (Purebred)
52	34.8	C. aristulifera	Pale purple to pinkish	H	H	H	O	516/537	O:516/537	Non-target (Cryptic excluded)
53	41.8	C. aristulifera	Yellow petals and sepals	H	H	H	O	516/537	O:516/537	Non-target (Variant excluded)
54	51.6	C. aristulifera	Yellow petals and sepals	H	H	H	O	516/537	O:516/537	Non-target (Variant excluded)
55	59.8	C. aristulifera	Yellow petals and sepals	H	H	H	O	516/537	O:516/537	Non-target (Variant excluded)
56	60.6	C. sieboldii	Bright yellow	C	C	CAAGGAAA	O	537	O:537	Non-target (C. sieboldii)
57	105	C. sieboldii	Bright yellow	H	H	H	O	516/537	O:516/537	Non-target (Excluded)
58	58.8	C. aristulifera	Pale purple to pinkish	T	T	*	X	516	X:516	Target (Purebred)
59	46.4	C. aristulifera	Pale purple to pinkish	T	T	*	X	516	X:516	Target (Purebred)
60	45.8	C. aristulifera	Pale purple to pinkish	T	T	*	X	516	X:516	Target (Purebred)
61	70	C. aristulifera	Pale purple to pinkish	T	T	*	X	516	X:516	Target (Purebred)
62	40.2	C. aristulifera	Pale purple to pinkish	T	T	*	X	516	X:516	Target (Purebred)
63	39.4	C. aristulifera	Pale purple to pinkish	T	T	*	X	516	X:516	Target (Purebred)
64	52.2	C. aristulifera	Pale purple to pinkish	T	T	*	X	516/537	X:516/537	Target (Purebred)
