# Supplementary material for: Development and Validation of Species-Specific KASP and SCAR Markers for the Rapid Identification of the Endangered Orchid Calanthe aristulifera
Source: Plants (Basel). 2026 May 10;15(10):1453. doi: 10.3390/plants15101453 (PMC13211300; doi:10.3390/plants15101453)
Supplement: Supplementary file 1 [file plants-15-01453-s001.zip › Supplementary Table S2.xlsx]

## Sheet: Supplementary Table S2
Supplementary Table S2. Complete primer sequences, annealing temperatures, PCR cycling conditions, and expected amplicon sizes for all Ca-KASP and Ca-SCAR markers.
A. KASP Markers
Marker Name	Variation Type	Target Genomic Position	Primer Type	Primer Sequence (5'→3')	Initial Activation	Touchdown Cycles (10 cycles)	Standard Cycles (26 cycles)	Annealing Temp.	Expected Amplicon
Ca-KASP1	SNP	ptg0118431_46155	FAM	TCCACTTCAAGAACCACCTCCGCTCC	94°C for 15 min	94°C/20 s; 61→55°C/60 s (−0.6°C per cycle)	94°C/20 s; 55°C/60 s	55–61°C (touchdown)	Fluorescence-based allelic discrimination (HEX = target; FAM = non-target; FAM+HEX = heterozygote)
Ca-KASP1	SNP	ptg0118431_46155	HEX	TCCACTTCAAGAACCACCTCCGCTCT
Ca-KASP1	SNP	ptg0118431_46155	Common	AGGGACTCACTAAGCTGATTACGGATGC
Ca-KASP2	SNP	ptg0143131_40291	FAM	AGTTTGGCATCCAAGAGAGTCCTTAGACGC	94°C for 15 min	94°C/20 s; 61→55°C/60 s (−0.6°C per cycle)	94°C/20 s; 55°C/60 s	55–61°C (touchdown)	Fluorescence-based allelic discrimination (HEX = target; FAM = non-target; FAM+HEX = heterozygote)
Ca-KASP2	SNP	ptg0143131_40291	HEX	AGTTTGGCATCCAAGAGAGTCCTTAGACGT
Ca-KASP2	SNP	ptg0143131_40291	Common	GCACTATTTGTGGTCCTACATGCTTTCTGA
Ca-KASP3	InDel	ptg0002201_460974	FAM	CATGAGTGCAAATTGACCTCAAGGAAA	94°C for 15 min	94°C/20 s; 61→55°C/60 s (−0.6°C per cycle)	94°C/20 s; 55°C/60 s	55–61°C (touchdown)	Fluorescence-based allelic discrimination (HEX = target; FAM = non-target; FAM+HEX = heterozygote)
Ca-KASP3	InDel	ptg0002201_460974	HEX	GCATGAGTGCAAATTGACCTCAACATA
Ca-KASP3	InDel	ptg0002201_460974	Common	GCCATATTTAGTCATGTGAGGGGTTGTT
B. SCAR Markers
Marker Name	Type	Target Genomic Position	Primer Type	Primer Sequence (5'→3')	Initial Denaturation	Cycling Conditions (35 cycles)	Final Extension	Annealing Temp.	Expected Amplicon Size (bp)
Ca-SCAR1	Dominant	ptg0002201_460974	Forward	CATGAGTGCAAATTGACCTCAAGGAAA	95°C for 5 min	95°C/30 s; 63°C/30 s; 72°C/45 s [1.5% agarose, 210V, 18 min]	72°C for 5 min	63°C	None (C. aristulifera) / 116 bp (non-target species)
Ca-SCAR1	Dominant	ptg0002201_460974	Reverse	GCCATATTTAGTCATGTGAGGGGTTGTT
Ca-SCAR2	Codominant	ptg0102101_248793	Forward	AGCATGAGAGGGCGCAAAGG	95°C for 5 min	95°C/30 s; 63°C/30 s; 72°C/45 s [2.5% agarose, 210V, 100 min]	72°C for 5 min	63°C	516 bp (C. aristulifera) / 537 bp (non-target) / 516+537 bp (heterozygote)
Ca-SCAR2	Codominant	ptg0102101_248793	Reverse	AACGCATCCCCAATCCCTGC
Combined Ca-SCAR diagnostic interpretation: X:516, X:516/537, or O:516 = C. aristulifera (target species); O:537, O:516/537 = non-target Calanthe species. (X = Ca-SCAR1 absent; O = Ca-SCAR1 present; 516/537 = Ca-SCAR2 amplicon size in bp)
Reaction volumes: 4 ng genomic DNA per reaction. KASP: KASP-TF V4.0 2X Master Mix/Standard ROX (LGC Genomics, Teddington, UK); detection on CFX96™ Real-Time PCR Detection System (Bio-Rad). SCAR: TOPsimple™ PCR PreMIX-HOT (Enzynomics, Korea); 10 pmol/μL each primer. All reactions performed in triplicate.
